# Supplementary material for: CXCR5+CD8 T cells: Potential immunotherapy targets or drivers of immune-mediated adverse events?
Source: Front Med (Lausanne). 2022 Oct 13;9:1034764. doi: 10.3389/fmed.2022.1034764 (PMC9606409; doi:10.3389/fmed.2022.1034764)
Supplement: Supplementary file 1 [file Data_Sheet_1.xlsx]

## Sheet: Sheet1
Table S1. Highlighted marker summary from figure 2.
Marker	T cell Phenotype	Memory Status	Exhaustion Status	Biochemical Contribution	Footnote Citations
CD127 (IL-7r)	Long-lived memory T cells	Tcm/Trm/Tem	MPEC	Tem cells upregulate during ICB indicating positive response to treatment	1,2
TCF1	Differetiation of follicular helpers, stem-like T cell self renewal and memory	Tcm	Tpex	Potential biomarker of memory T cell populations with positive melanoma outcomes in patients undergoing ICB	3,4
KLRG1	Late differentiation and activation inhibition	Trmlo	N/A	Negative expression promotes MPEC and memory formation due to lack of inhibition of T cell activity; being considered as future ICB	5
CXCR5	Chemokine receptor engages with CXCL13 upregulation in germinal centers and tumor microenvironments	N/A	MPEC/Tpex	Migration of follicular T cells and B cells to teritary lymphoid structures in tumors and germinal centers in lymphoid organs	6, 7
PD-1	Inhibitory receptor of activation	N/A	Tpex/Tex	ICB reversal leads to re-activation of exhasuted T cell functionality	8, 9
SLAMF6	Regulator of T cell activation	N/A	Tpex	Reversal with monoclonal antibodies is a potential treatment for cancer	10
TIM3	Regulator of T cell activation; inhibitory and enhancing	N/A	Tex	ICB with anti-PD-1 leads to tumor regression through reactivation of exhausted T cells	11, 12
CD62L	Naïve T cell marker and marker of central memory	Tcm/Trmlo/Temlo	N/A	Adhesion protein allowing migration of naïve T cells into lymphoid organs	13
CD69	Early T cell activation	Trm	Tpex/Tex	Regulates S1P1 for lymphocyte egress and tissue retention	14
CD103 (ITGAE)	Tissue residency	Trm	N/A	Binds to E-cadherin allowing T cells to be retained in peripheral tissues and tumor microenvironments	15
CX3CR1	T cell differentiation into effector population	Tcmlo/Trmlo/Tem	N/A	Upregulates on CD8 T cells during ICB therapy leading to a potential early biomarker for treatment outcomes	16
Abbreviations: Tcm, T central memory; Trm, T resident memory; Tem, T effector memory; MPEC, Memory precursor effector cells; Tpex, Exhausted T cell precursors; Tex, Terminally exhausted T cells; ICB, Immune Checkpoint Blockade
1. Huster KM, Busch V, Schiemann M, Linkemann K, Kerksiek K, Wagner H, et al. Selective expression of IL-7 receptor on memory T cells identifies early CD40L-dependent generation of distinct CD8+ memory T cell subsets. Proc. Natl. Acad. Sci. U.S.A. 2004;101(15): 5610-5615. doi: 10.1073/pnas.0308054101
2. Principe N, Kidman J, Goh S, Tilsed CM, Fisher SA, Fear VS, et al.Tumor Infiltrating Effector Memory Antigen-Specific CD8+ T Cells Predict Response to Immune Checkpoint Therapy. Front. Immunol. 2020(0):1-14. doi: 10.3389/fimmu.2020.584423
3. Zhao X, Shan Q, Xue H. TCF1 in T cell immunity: a broadened frontier. Nat. Rev. Immunol. 2022(22): 147–157. doi: 10.1038/s41577-021-00563-6
4. Siddiqui I, Schaeuble K, Chennupati V, Fuertes Marraco SA, Calderon-Copete S, Pis Ferreira D, et al. Intratumoral Tcf1+PD-1+CD8+ T Cells with Stem-like Properties Promote Tumor Control in Response to Vaccination and Checkpoint Blockade Immunotherapy. Immunity 2019;50(1):195-211.e10; doi: 10.1016/j.immuni.2018.12.021.
5. Tata A, Dodard G, Fugère C, Leget C, Ors M, Rossi B, et al. Combination blockade of KLRG1 and PD-1 promotes immune control of local and disseminated cancers. Oncoimmunology 2021; 10(1):1933808. doi: 10.1080/2162402X.2021.1933808
6. Valentine KM, Mullins GN, Davalos OA, Seow LK, Hoyer KK. CD8 follicular T cells localize throughout the follicle during germinal center reactions and maintain cytolytic and helper properties. J Autoimmun 2021;123:102690; doi: 10.1016/j.jaut.2021.102690.
7. Hsieh C-H, Jian C-Z, Lin L-I, Low G-S, Ou P-Y, Hsu C, et al. Potential Role of CXCL13/CXCR5 Signaling in Immune Checkpoint Inhibitor Treatment in Cancer. Cancers 2022;14(2):294; doi: 10.3390/cancers14020294.
8. Ahn E, Araki K, Hashimoto M, Li W, Riley JL, Cheung J, et al. Role of PD-1 during Effector CD8 T Cell Differentiation. Proceedings of the National Academy of Sciences 2018; 115(18): 4749–54. doi.org/10.1073/pnas.1718217115.
9. Im SJ, Hashimoto M, Gerner MY, Lee J, Kissick HT, Burger MC, et al. Defining CD8+ T cells that provide the proliferative burst after PD-1 therapy. Nature 2016;537(7620):417–421; doi: 10.1038/nature19330.
10. Dragovich M, Adam K, Strazza M, Tocheva AS, Peled M, Mor A. SLAMF6 Clustering Is Required to Augment T Cell Activation. PLOS ONE 2019; 14(6): e0218109. doi.org/10.1371/journal.pone.0218109.
11. Avery L, Filderman J, Szymczak-Workman AL, Kane LP. Tim-3 co-stimulation promotes short-lived effector T cells, restricts memory precursors, and is dispensable for T cell exhaustion. Proc. Natl. Acad. Sci. U.S.A. 2018; 115(10), 2455–2460. doi: 10.1073/pnas.1712107115
12. Wolf Y, Anderson AC, Kuchroo VK. TIM3 comes of age as an inhibitory receptor. Nat. Rev. Immunol. 2020; 20: 173–185. doi: 10.1038/s41577-019-0224-6
13. Yang S, Liu F, Wang QJ, Rosenberg SA, Morgan RA. The Shedding of CD62L (L-Selectin) Regulates the Acquisition of Lytic Activity in Human Tumor Reactive T Lymphocytes. PLoS One 2011; 6(7):e22560. doi: 10.1371/journal.pone.0022560
14. Cibrián D & Sánchez-Madrid F. CD69: from activation marker to metabolic gatekeeper. Eur. J. Immunol. 2017; 47(6): 946-953. doi: 10.1002/eji.201646837
15. Corgnac S, Boutet M, Kfoury M, Naltet C, Mami-Chouaib F. The Emerging Role of CD8+ Tissue Resident Memory T (TRM) Cells in Antitumor Immunity: A Unique Functional Contribution of the CD103 Integrin. Front. Immunol. 2018; 9:1904. doi: 10.3389/fimmu.2018.01904
16. Yamauchi T, Hoki T, Oba T, Jain V, Chen H, Attwood K, et al. T-cell CX3CR1 expression as a dynamic blood-based biomarker of response to immune checkpoint inhibitors. Nat. Commun. 2021; 12(1402):1–14. doi: 10.1038/s41467-021-21619-0
